# Supplementary material for: Plant Electrophysiological Parameters Represent Leaf Intracellular Water–Nutrient Metabolism and Immunoregulations in Brassica rapa During Plasmodiophora Infection
Source: Plants (Basel). 2025 Jul 29;14(15):2337. doi: 10.3390/plants14152337 (PMC12349594; doi:10.3390/plants14152337)
Supplement: Supplementary file 1 [file plants-14-02337-s001.zip]

Archive with 1 entries (1 files):
- plants-3742413-supplementary.pdf
